# Supplementary material for: Short-Term Memory Characteristics of IGZO-Based Three-Terminal Devices
Source: Materials (Basel). 2023 Feb 1;16(3):1249. doi: 10.3390/ma16031249 (PMC9919079; doi:10.3390/ma16031249)
Supplement: Supplementary file 1 [file materials-16-01249-s001.zip]

Archive with 1 entries (1 files):
- materials-2088255-supplementary.docx
